# Supplementary material for: GhWRKY33 Interacts with GhTIFY10A to Synergistically Modulate Both Ageing and JA-Mediated Leaf Senescence in Arabidopsis
Source: Cells. 2022 Jul 29;11(15):2328. doi: 10.3390/cells11152328 (PMC9367327; doi:10.3390/cells11152328)
Supplement: Supplementary file 1 [file cells-11-02328-s001.zip]

Archive with 2 entries (2 files):
- cells-1728604-supplemtary.pdf
- Table S1. Primers used in this study.xlsx
